# Supplementary material for: Chromosome-scale genome assembly and annotation of the two-spotted cricket Gryllus bimaculatus (Orthoptera: Gryllidae)
Source: G3 (Bethesda). 2026 Feb 12;16(4):jkag036. doi: 10.1093/g3journal/jkag036 (PMC13042277; doi:10.1093/g3journal/jkag036)
Supplement: jkag036_Supplementary_Data [file jkag036_supplementary_data.zip]

Archive with 2 entries (2 files):
- Supplemental_Figures_G3-2025-406355.docx
- Supplemental_Tables_G3-2025-406355.xlsx
