# Supplementary material for: Chromosome-scale genome assembly and annotation of the two-spotted cricket Gryllus bimaculatus (Orthoptera: Gryllidae)
Source: G3 (Bethesda). 2026 Feb 12;16(4):jkag036. doi: 10.1093/g3journal/jkag036 (PMC13042277; doi:10.1093/g3journal/jkag036)
Supplement: jkag036_Supplementary_Data [file jkag036_supplementary_data.zip › Supplemental_Tables_G3-2025-406355.xlsx]

## Sheet: Table S1
Table S1. Assembly statistics at major stages of the Gryllus bimaculatus genome assembly pipeline
Assembly Method	Flye v2.9.5	Flye v2.9.5 + POLCA v4.0.5 × 2	Flye v2.9.5 + POLCA v4.0.5 × 2 + 3D-DNA v180419
Number of sequences	3725	3789	196
Total length (nt)	1637450406	1634638790	1622898960
N50 sequence length (nt)	4224697	4578840	107386002
L50 sequence count	112	99	6
GC-content (%)	40.39	40.38	40.36
BUSCO v5.1.2 (Arthrpoda)	C:99.5%[S:96.8%,D:2.7%],F:0.1%,M:0.4%	C:99.4%[S:96.8%,D:2.6%],F:0.2%,M:0.4%	C:99.5%[S:96.7%,D:2.8%],F:0.1%,M:0.4%

## Sheet: Table S2
Table S2. Evaluation of gene annotation completeness using OMArk (Neoptera)
Completeness assessment	Number of genes	Genes (%)
Total Completeness	4284	92.67
Single	4108	88.86
Duplicated	176	3.81
Duplicated, unexpected	174	3.76
Duplicated, expected	2	0.04
Missing	339	7.33
Consistency assessment
Total Consistent	10703	71.54
Consistent, partial hits	485	3.24
Consistent, fragmented	486	3.25
Total Inconsistent	1809	12.09
Inconsistent, partial hits	485	3.24
Inconsistent, fragmented	486	3.25
Total Contamination	0	0
Contamination, partial hits	0	0
Contamination, fragmented	0	0
Total Unknown	2449	16.37
